# Supplementary material for: An integrated prognostic model for diffuse large B‐cell lymphoma treated with immunochemotherapy
Source: EJHaem. 2022 May 3;3(3):722–33. doi: 10.1002/jha2.457 (PMC9422037; doi:10.1002/jha2.457)
Supplement: Supplementary file 2 — Supporting information. [file JHA2-3-722-s002.xls]

## Sheet: Table S8. Main series
SAMPLE ID	AGE	STAGE	NANOSTRING COO	IPI	SURVIVAL STATUS	OS (months)	PFS STATUS	PFS (months)	Risk OS	Risk PFS
1	53	II	GC	Intermediate	Alive	98	No relapse	98	0.704	0.952
2	65	IV	Unclassified	Intermediate	Exitus	104	Relapse	104	1.52	1.386
3	84	IV	Unclassified	Intermediate	Alive	20	Relapse	4	1.52	1.386
4	84	IV	Unclassified	High	Exitus	6	Relapse	4	5.443	4.638
5	90	I	Unclassified	Intermediate	Exitus	6	Relapse	6	1.52	1.386
6	64	III	ABC	Intermediate	Exitus	7	Relapse	7	1.092	1.055
7	89	II	GC	Low	Exitus	13	Relapse	13	0.461	0.599
8	51	IV	GC	Low	Exitus	34	Relapse	29	0.335	0.296
9	65	III	ABC	Intermediate	Exitus	12	Relapse	6	1.502	2.133
10	82	I	GC	Intermediate	Alive	12	No relapse	12	0.704	0.952
11	68	IV	ABC	Intermediate	Alive	22	No relapse	22	1.092	1.055
12	61	II	GC	Low	Alive	30	No relapse	30	0.335	0.296
13	57	II	GC	Low	Alive	34	No relapse	34	0.335	0.296
14	59	IV	GC	Intermediate	Alive	33	No relapse	33	0.704	0.952
15	61	II	GC	Intermediate	Alive	19	No relapse	19	0.704	0.952
16	79	III	ABC	High	Exitus	26	Relapse	19	2.843	1.745
17	50	III	ABC	Low	Alive	38	No relapse	38	0.715	0.664
18	57	IV	GC	High	Alive	42	Relapse	42	2.523	3.186
19	73	II	GC	Intermediate	Alive	23	No relapse	23	0.704	0.952
20	86	IV	GC	High	Exitus	10	Relapse	6	1.834	1.575
21	37	IV	GC	Intermediate	Alive	45	No relapse	45	0.704	0.952
22	80	I	GC	Intermediate	Alive	24	No relapse	24	0.704	0.952
23	86	IV	ABC	High	Exitus	27	Relapse	6	2.843	1.745
24	76	IV	Unclassified	High	Exitus	11	Relapse	10	3.957	2.293
25	62	II	ABC	Intermediate	Exitus	9	Relapse	6	1.502	2.133
26	86	II	Unclassified	Intermediate	Exitus	15	Relapse	15	1.52	1.386
27	85	IV	ABC	High	Exitus	60	Relapse	22	3.912	3.529
28	83	IV	Unclassified	High	Alive	27	No relapse	27	3.957	2.293
29	74	III	GC	Intermediate	Exitus	13	Relapse	5	0.704	0.952
30	83	IV	GC	High	Exitus	5	Relapse	5	1.834	1.575
31	50	I	GC	Low	Alive	29	No relapse	29	0.335	0.296
32	50	IV	GC	Intermediate	Alive	55	No relapse	55	0.704	0.952
33	36	II	GC	Low	Alive	54	No relapse	54	0.335	0.296
34	78	III	Unclassified	High	Alive	36	No relapse	36	3.957	2.293
35	85	II	Unclassified	Intermediate	Exitus	27	Relapse	27	1.52	1.386
36	77	I	GC	Low	Alive	55	No relapse	55	0.335	0.296
37	58	III	GC	Low	Alive	44	No relapse	44	0.335	0.296
38	69	III	ABC	High	Exitus	8	Relapse	8	2.843	1.745
39	65	III	ABC	High	Exitus	26	Relapse	18	2.843	1.745
40	41	III	GC	High	Alive	41	Relapse	41	1.834	1.575
41	80	IV	Unclassified	High	Exitus	1	Relapse	1	3.957	2.293
42	72	IV	GC	Intermediate	Alive	41	Relapse	8	0.704	0.952
43	91	IV	GC	High	Exitus	4	Relapse	2	1.834	1.575
44	61	III	ABC	Intermediate	Alive	42	No relapse	42	1.092	1.055
45	81	I	GC	Intermediate	Exitus	21	Relapse	17	0.969	1.926
46	73	III	GC	High	Alive	49	No relapse	49	1.834	1.575
47	58	I	Unclassified	Low	Alive	69	No relapse	69	0.724	0.431
48	56	IV	ABC	Intermediate	Exitus	14	Relapse	9	1.092	1.055
49	57	III	GC	Intermediate	Alive	55	Relapse	10	0.704	0.952
50	82	III	ABC	High	Alive	59	No relapse	59	2.843	1.745
51	54	I	GC	Low	Alive	60	No relapse	60	0.335	0.296
52	40	III	GC	Intermediate	Alive	63	No relapse	63	0.704	0.952
53	66	I	GC	Low	Alive	63	No relapse	63	0.335	0.296
54	91	IV	Unclassified	High	Exitus	30	Relapse	18	3.957	2.293
55	45	II	GC	Low	Alive	81	No relapse	81	0.335	0.296
56	57	I	Unclassified	Low	Exitus	10	Relapse	10	0.996	0.872
57	42	I	GC	Low	Alive	64	No relapse	64	0.335	0.296
58	57	IV	GC	High	Exitus	13	Relapse	11	1.834	1.575
59	56	IV	GC	Intermediate	Alive	64	No relapse	64	0.704	0.952
60	72	III	Unclassified	Intermediate	Alive	67	No relapse	67	1.52	1.386
61	56	II	GC	Low	Alive	68	No relapse	68	0.461	0.599
62	67	II	GC	Intermediate	Alive	79	No relapse	79	0.704	0.952
63	51	IV	GC	Intermediate	Alive	83	No relapse	83	0.704	0.952
64	55	III	ABC	Intermediate	Exitus	19	Relapse	10	1.092	1.055
65	67	III	GC	Intermediate	Alive	73	Relapse	10	0.704	0.952
66	75	II	ABC	Intermediate	Alive	74	Relapse	69	1.092	1.055
67	83	IV	GC	High	Alive	91	Relapse	50	2.523	3.186
68	59	I	GC	Low	Alive	96	No relapse	96	0.335	0.296
69	36	I	GC	Low	Alive	75	No relapse	75	0.335	0.296
70	78	IV	ABC	Intermediate	Alive	90	No relapse	90	1.502	2.133
71	33	IV	GC	Intermediate	Alive	96	No relapse	96	0.704	0.952
72	89	IV	GC	High	Alive	84	Relapse	81	1.834	1.575
73	45	III	Unclassified	Intermediate	Alive	107	No relapse	107	1.52	1.386
74	44	II	Unclassified	Low	Alive	88	No relapse	88	0.724	0.431
75	81	II	GC	Low	Alive	92	No relapse	92	0.335	0.296
76	17	IV	GC	Intermediate	Alive	96	No relapse	96	0.704	0.952
77	41	II	GC	Low	Alive	109	No relapse	109	0.335	0.296
78	74	III	Unclassified	Intermediate	Exitus	21	Relapse	18	1.52	1.386
79	67	II	GC	Low	Alive	120	No relapse	120	0.461	0.599
80	61	II	ABC	Low	Alive	121	No relapse	121	0.52	0.328
81	74	IV	ABC	High	Exitus	68	Relapse	57	3.912	3.529
82	45	III	ABC	Intermediate	Alive	124	Relapse	23	1.092	1.055
83	72	IV	ABC	Intermediate	Alive	142	No relapse	142	1.092	1.055
84	44	III	ABC	Intermediate	Alive	142	No relapse	142	1.092	1.055
85	63	II	Unclassified	Low	Alive	131	No relapse	131	0.724	0.431
86	38	I	GC	Low	Alive	133	No relapse	133	0.461	0.599
87	56	III	GC	Intermediate	Exitus	95	Relapse	62	0.704	0.952
88	59	III	Unclassified	Low	Alive	154	No relapse	154	0.724	0.431
89	75	III	ABC	Intermediate	Exitus	16	Relapse	5	1.092	1.055
90	66	IV	GC	Intermediate	Exitus	67	Relapse	21	0.704	0.952
91	70	III	ABC	Intermediate	Exitus	85	Relapse	73	1.092	1.055
92	64	II	GC	Intermediate	Alive	155	Relapse	13	0.704	0.952
93	47	II	GC	Low	Alive	159	No relapse	159	0.335	0.296
94	75	IV	ABC	High	Exitus	15	Relapse	14	3.912	3.529
95	63	IV	GC	Intermediate	Alive	78	Relapse	19	0.969	1.926
96	69	IV	ABC	Intermediate	Exitus	7	Relapse	5	1.502	2.133
97	76	II	ABC	Low	Alive	164	No relapse	164	0.715	0.664
98	59	II	ABC	Low	Alive	186	No relapse	186	0.52	0.328
99	32	IV	GC	Intermediate	Alive	200	No relapse	200	0.704	0.952
100	115	II	GC	Low	Exitus	30	Relapse	13	0.461	0.599
101	70	II	GC	Intermediate	Alive	43	No relapse	43	0.704	0.952
102	26	III	GC	Intermediate	Alive	61	No relapse	61	0.704	0.952
103	61	IV	GC	High	Alive	7	No relapse	7	1.834	1.575
104	62	III	GC	Intermediate	Alive	36	No relapse	36	0.704	0.952
105	43	II	GC	Low	Alive	23	No relapse	23	0.335	0.296
106	82	I	Unclassified	Low	Alive	18	No relapse	18	0.724	0.431
107	72	III	ABC	Intermediate	Alive	11	Relapse	6	1.502	2.133
108	76	II	GC	Low	Alive	24	No relapse	24	0.335	0.296
109	61	II	ABC	Intermediate	Alive	14	No relapse	14	1.502	2.133
110	84	II	GC	Low	Alive	18	No relapse	18	0.461	0.599
111	81	III	Unclassified	High	Exitus	12	Relapse	6	3.957	2.293
112	88	II	GC	Low	Alive	36	No relapse	36	0.335	0.296
113	37	IV	GC	Intermediate	Alive	31	No relapse	31	0.704	0.952
114	63	III	Unclassified	Intermediate	Alive	92	No relapse	92	1.52	1.386
115	39	IV	GC	Low	Exitus	30	Relapse	10	0.461	0.599
116	59	III	GC	Low	Exitus	12	Relapse	4	0.461	0.599
117	69	III	ABC	High	Alive	115	No relapse	115	3.912	3.529
118	59	IV	ABC	Low	Alive	18	No relapse	18	0.52	0.328
119	48	I	GC	Low	Alive	40	No relapse	40	0.335	0.296
120	44	IV	ABC	Low	Alive	36	No relapse	36	0.52	0.328
121	79	IV	GC	High	Alive	20	No relapse	20	1.834	1.575
122	57	III	ABC	Low	Exitus	30	Relapse	16	0.52	0.328
123	52	IV	GC	High	Alive	22	No relapse	22	1.834	1.575
124	50	II	Unclassified	Low	Alive	97	No relapse	97	0.724	0.431
125	52	III	ABC	Low	Alive	41	Relapse	37	0.52	0.328
126	68	II	GC	Low	Alive	46	No relapse	46	0.335	0.296
127	79	IV	ABC	High	Exitus	8	Relapse	4	3.912	3.529
128	46	III	GC	Intermediate	Alive	20	No relapse	20	0.704	0.952
129	73	IV	ABC	High	Alive	10	No relapse	10	3.912	3.529
130	77	IV	GC	High	Exitus	128	Relapse	128	1.834	1.575
131	41	IV	Unclassified	High	Alive	38	No relapse	38	3.957	2.293
132	61	IV	GC	High	Exitus	5	Relapse	4	1.834	1.575
133	72	II	GC	Low	Alive	34	No relapse	34	0.461	0.599
134	45	IV	Unclassified	Intermediate	Exitus	25	Relapse	20	1.52	1.386
135	58	IV	ABC	Intermediate	Alive	36	No relapse	36	1.502	2.133
136	86	IV	GC	Intermediate	Alive	56	No relapse	56	0.704	0.952
137	76	IV	ABC	High	Alive	14	No relapse	14	3.912	3.529
138	71	II	ABC	Intermediate	Exitus	26	Relapse	3	1.502	2.133
139	35	IV	GC	Intermediate	Alive	20	Relapse	11	0.704	0.952
140	54	IV	GC	Intermediate	Exitus	14	Relapse	6	0.704	0.952
141	56	II	ABC	Low	Exitus	105	Relapse	105	0.52	0.328
142	67	III	GC	Intermediate	Exitus	22	Relapse	15	0.704	0.952
143	69	IV	Unclassified	High	Exitus	7	Relapse	7	3.957	2.293
144	81	I	ABC	High	Exitus	10	Relapse	7	2.843	1.745
145	78	I	ABC	Intermediate	Alive	6	Relapse	6	1.502	2.133
146	59	IV	ABC	Intermediate	Alive	1	Relapse	1	1.502	2.133
147	46	III	GC	Intermediate	Alive	11	No relapse	11	0.704	0.952
148	43	III	GC	Intermediate	Alive	22	No relapse	22	0.969	1.926
149	79	IV	GC	High	Exitus	2	Relapse	2	2.523	3.186
150	87	IV	GC	Intermediate	Alive	0	Relapse	0	0.704	0.952
151	78	IV	Unclassified	Intermediate	Alive	10	No relapse	10	2.091	2.804
152	71	I	Unclassified	Low	Alive	13	No relapse	13	0.724	0.431
153	56	III	GC	Intermediate	Alive	5	Relapse	3	0.704	0.952
154	73	IV	GC	High	Alive	9	Relapse	6	2.523	3.186
155	57	IV	GC	High	Alive	11	Relapse	6	2.523	3.186
156	82	IV	GC	Intermediate	Alive	19	Relapse	16	0.704	0.952
157	57	IV	GC	High	Alive	3	Relapse	3	2.523	3.186
158	62	IV	ABC	High	Exitus	2	Relapse	2	2.843	1.745
159	47	IV	GC	Low	Alive	3	Relapse	3	0.335	0.296
160	84	IV	GC	Intermediate	Alive	3	Relapse	1	0.704	0.952
161	76	II	ABC	Low	Alive	4	No relapse	4	0.715	0.664
162	74	III	GC	High	Alive	8	Relapse	1	1.834	1.575
163	87	IV	ABC	High	Alive	42	Relapse	14	3.912	3.529
164	61	II	ABC	Low	Alive	48	Relapse	30	0.715	0.664
165	27	I	GC	Low	Alive	41	No relapse	41	0.335	0.296
166	68	II	GC	Intermediate	Alive	24	No relapse	24	0.704	0.952
167	65	II	ABC	Intermediate	Alive	47	No relapse	47	1.092	1.055
168	50	IV	GC	Low	Exitus	20	Relapse	20	0.335	0.296
169	77	II	GC	Low	Exitus	80	Relapse	80	0.335	0.296
170	67	III	GC	Intermediate	Alive	140	No relapse	140	0.704	0.952
171	65	III	ABC	Intermediate	Alive	20	Relapse	3	1.502	2.133
172	42	II	GC	Intermediate	Exitus	38	Relapse	9	0.969	1.926
173	76	II	GC	Low	Alive	10	No relapse	10	0.335	0.296
174	57	II	GC	Intermediate	Alive	7	No relapse	7	0.704	0.952
175	82	I	GC	Low	Alive	13	No relapse	13	0.461	0.599
176	54	IV	Unclassified	Intermediate	Exitus	7	Relapse	7	1.52	1.386
177	54	I	ABC	Low	Alive	30	Relapse	14	0.52	0.328
178	82	III	ABC	High	Exitus	4	Relapse	4	3.912	3.529
179	82	IV	GC	High	Exitus	1	Relapse	1	1.834	1.575
180	72	III	GC	Intermediate	Alive	9	No relapse	9	0.704	0.952
181	67	NA	ABC	Low	Alive	21	No relapse	21	0.52	0.328
182	54	I	ABC	Low	Alive	22	No relapse	22	0.52	0.328
183	76	III	ABC	Intermediate	Alive	22	Relapse	22	1.092	1.055
184	67	II	GC	Low	Alive	24	No relapse	24	0.461	0.599
185	74	I	GC	Low	Alive	15	No relapse	15	0.335	0.296
186	85	IV	Unclassified	Intermediate	Alive	0	Relapse	0	2.091	2.804
187	52	II	Unclassified	Low	Alive	22	No relapse	22	0.724	0.431
188	72	I	GC	Low	Alive	23	No relapse	23	0.461	0.599
189	65	III	Unclassified	Intermediate	Alive	60	Relapse	3	2.091	2.804
190	65	III	Unclassified	Intermediate	Alive	3	No relapse	3	1.52	1.386
191	60	III	GC	High	Alive	8	No relapse	8	2.523	3.186
192	49	IV	ABC	Intermediate	Alive	6	No relapse	6	1.502	2.133
193	74	IV	ABC	Intermediate	Alive	64	No relapse	64	1.092	1.055
194	79	IV	ABC	High	Exitus	9	Relapse	9	3.912	3.529
195	55	II	ABC	Intermediate	Alive	82	No relapse	82	1.092	1.055
196	49	III	ABC	Intermediate	Exitus	61	Relapse	53	1.502	2.133
197	62	IV	GC	High	Alive	23	Relapse	10	2.523	3.186
