# Supplementary material for: An integrated prognostic model for diffuse large B‐cell lymphoma treated with immunochemotherapy
Source: EJHaem. 2022 May 3;3(3):722–33. doi: 10.1002/jha2.457 (PMC9422037; doi:10.1002/jha2.457)
Supplement: Supplementary file 3 — Supporting information. [file JHA2-3-722-s001.xls]

## Sheet: Table S9. Validation series
SAMPLE ID	BCL2	MYC	NANOSTRING COO	SURVIVAL STATUS	OS (months)	PFS STATUS	PFS (months)	IPI	Trial	Risk OS	Risk PFS
1	7.477	8.152	Unclassified	Alive	119.112	No Relapse	119.112	High	DLCL04	3.95669	2.29337
2	8.489	8.716	ABC	Alive	90.296	No Relapse	90.296	Intermediate-High	DLCL04	1.50246	2.13338
3	8.774	8.118	Unclassified	Alive	41.2171	No Relapse	41.2171	Intermediate-High	DLCL04	1.51975	1.38623
4	8.308	8.45	Unclassified	Alive	64.8355	No Relapse	64.8355	Intermediate-High	DLCL04	1.51975	1.38623
5	8.488	7.73	GC	Alive	100.625	Relapse	1.77632	Intermediate-High	DLCL04	0.704332	0.952209
6	8.465	9.804	Unclassified	Exitus	36.6776	Relapse	16.6118	Intermediate-High	DLCL04	2.09078	2.80363
7	9.742	10.3	ABC	Alive	82.8947	No Relapse	82.8947	Intermediate-High	DLCL04	1.50246	2.13338
8	6.671	8.909	GC	Alive	73.2566	No Relapse	73.2566	Intermediate-High	DLCL04	0.704332	0.952209
9	10.15	8.808	GC	Alive	44.4737	Relapse	3.65132	Intermediate-High	DLCL04	0.968979	1.92583
10	7.67	8.916	Unclassified	Exitus	57.1053	Relapse	49.9013	High	DLCL04	3.95669	2.29337
11	8.956	9.148	ABC	Exitus	9.30921	Relapse	5.55921	Intermediate-High	DLCL04	1.50246	2.13338
12	11.66	9.331	ABC	Exitus	13.0592	Relapse	11.6118	High	DLCL04	3.9117	3.52943
13	7.526	9.579	GC	Alive	78.1579	No Relapse	78.1579	Intermediate-High	DLCL04	0.704332	0.952209
14	8.305	8.497	GC	Alive	67.8618	No Relapse	67.8618	Intermediate-High	DLCL04	0.704332	0.952209
15	8.993	8.973	ABC	Alive	64.671	No Relapse	64.671	Intermediate-High	DLCL04	1.50246	2.13338
16	9.409	8.181	GC	Exitus	17.6316	Relapse	5.03289	High	DLCL04	1.83374	1.57532
17	9.136	7.421	ABC	Exitus	17.9934	Relapse	9.76974	Intermediate-High	DLCL04	1.09211	1.05483
18	8.1	8.469	ABC	Alive	101.974	No Relapse	101.974	Intermediate-High	DLCL04	1.09211	1.05483
19	8.596	8.493	GC	Alive	96.1184	No Relapse	96.1184	High	DLCL04	1.83374	1.57532
20	8.693	9.015	GC	Alive	103.421	Relapse	3.78289	Intermediate-High	DLCL04	0.968979	1.92583
21	8.926	8.184	GC	Alive	98.2566	No Relapse	98.2566	High	DLCL04	1.83374	1.57532
22	9.431	9.375	ABC	Alive	95.6908	No Relapse	95.6908	Intermediate-High	DLCL04	1.50246	2.13338
23	9.144	8.728	GC	Exitus	16.3487	Relapse	1.90789	High	DLCL04	2.52276	3.18607
24	7.879	9.172	GC	Alive	66.9408	No Relapse	66.9408	Intermediate-High	DLCL04	0.704332	0.952209
25	10.58	7.875	GC	Alive	62.6316	No Relapse	62.6316	Intermediate-High	DLCL04	0.704332	0.952209
26	9.418	10.6	GC	Exitus	9.47368	Relapse	6.44737	Intermediate-High	DLCL04	0.968979	1.92583
27	7.286	8.373	GC	Alive	110.526	No Relapse	110.526	Intermediate-High	DLCL04	0.704332	0.952209
28	7.565	8.803	GC	Alive	99.3421	No Relapse	99.3421	Intermediate-High	DLCL04	0.704332	0.952209
29	10.4	10.05	GC	Exitus	6.80921	Relapse	6.80921	Intermediate-High	DLCL04	0.968979	1.92583
30	8.416	8.092	GC	Alive	75.4605	No Relapse	75.4605	Intermediate-High	DLCL04	0.704332	0.952209
31	10.04	8.619	Unclassified	Alive	65.329	No Relapse	65.329	Intermediate-High	DLCL04	2.09078	2.80363
32	9.387	8.93	ABC	Alive	62.5987	No Relapse	62.5987	Intermediate-High	DLCL04	1.50246	2.13338
33	9.293	10	Unclassified	Exitus	14.4408	Relapse	9.27632	Intermediate-High	DLCL04	2.09078	2.80363
34	7.226	7.139	GC	Alive	94.7697	No Relapse	94.7697	Intermediate-High	DLCL04	0.704332	0.952209
35	11.16	8.155	ABC	Exitus	3.35526	Relapse	3.35526	High	DLCL04	2.84334	1.74509
36	10.34	9.67	ABC	Exitus	9.50658	Relapse	4.53947	High	DLCL04	3.9117	3.52943
37	8.681	8.498	GC	Alive	77.4013	No Relapse	77.4013	Intermediate-High	DLCL04	0.704332	0.952209
38	10.78	9.658	ABC	Exitus	10.1316	Relapse	10.1316	High	DLCL04	3.9117	3.52943
39	9.262	7.604	GC	Exitus	0.822368	Relapse	0.822368	Intermediate-High	DLCL04	0.704332	0.952209
40	6.99	10.12	GC	Alive	63.6513	No Relapse	63.6513	Intermediate-High	DLCL04	0.704332	0.952209
41	7.562	9.2	ABC	Alive	65.8553	No Relapse	65.8553	Intermediate-High	DLCL04	1.09211	1.05483
42	9.771	8.448	ABC	Exitus	24.4737	Relapse	9.86842	Intermediate-High	DLCL04	1.09211	1.05483
43	9.207	7.511	GC	Alive	53.125	No Relapse	53.125	High	DLCL04	1.83374	1.57532
44	6.606	8.967	GC	Alive	60.0987	Relapse	16.8092	Intermediate-High	DLCL04	0.704332	0.952209
45	9.433	8.934	ABC	Alive	56.7105	No Relapse	56.7105	Intermediate-High	DLCL04	1.50246	2.13338
46	5.842	8.458	Unclassified	Alive	46.7434	No Relapse	46.7434	Intermediate-High	DLCL04	1.51975	1.38623
47	9.856	8.259	GC	Alive	71.6118	No Relapse	71.6118	Intermediate-High	DLCL04	0.704332	0.952209
48	10.69	11.78	GC	Exitus	4.04605	Relapse	0.986842	Intermediate-High	DLCL04	0.968979	1.92583
49	8.37	10.59	ABC	Alive	70.1316	No Relapse	70.1316	Intermediate-High	DLCL04	1.50246	2.13338
50	7.345	8.578	GC	Alive	72.5658	No Relapse	72.5658	Intermediate-High	DLCL04	0.704332	0.952209
51	9.022	8.606	GC	Alive	89.7368	No Relapse	89.7368	Intermediate-High	DLCL04	0.968979	1.92583
52	7.349	8.942	GC	Alive	72.6645	No Relapse	72.6645	Intermediate-High	DLCL04	0.704332	0.952209
53	9.456	9.513	ABC	Alive	68.9145	No Relapse	68.9145	Intermediate-High	DLCL04	1.50246	2.13338
54	5.77	8.775	GC	Alive	29.3092	No Relapse	29.3092	Intermediate-High	DLCL04	0.704332	0.952209
55	9.08	8.671	ABC	Exitus	10.2632	Relapse	10.2632	Intermediate-High	DLCL04	1.50246	2.13338
56	7.889	8.9	GC	Alive	54.9013	No Relapse	54.9013	Intermediate-High	DLCL04	0.704332	0.952209
57	8.648	9.249	ABC	Alive	105.592	Relapse	18.6513	Intermediate-High	DLCL04	1.50246	2.13338
58	8.062	7.897	Unclassified	Alive	103.355	No Relapse	103.355	Intermediate-High	DLCL04	1.51975	1.38623
59	6.921	8.077	GC	Alive	104.178	No Relapse	104.178	Intermediate-High	DLCL04	0.704332	0.952209
60	6.915	9.772	GC	Alive	62.8289	No Relapse	62.8289	High	DLCL04	1.83374	1.57532
61	6.561	8.158	GC	Alive	61.8092	No Relapse	61.8092	Intermediate-High	DLCL04	0.704332	0.952209
62	8.287	8.267	GC	Alive	55.9868	No Relapse	55.9868	High	DLCL04	1.83374	1.57532
63	6.869	8.352	GC	Alive	54.5066	No Relapse	54.5066	Intermediate-High	DLCL04	0.704332	0.952209
64	8.116	8.116	GC	Alive	73.1908	No Relapse	73.1908	Intermediate-High	DLCL04	0.704332	0.952209
65	6.867	8.769	GC	Alive	60.8224	No Relapse	60.8224	Intermediate-High	DLCL04	0.704332	0.952209
66	4.474	10.01	GC	Alive	88.6184	No Relapse	88.6184	Intermediate-High	DLCL04	0.704332	0.952209
67	11.09	9.896	GC	Exitus	13.5197	Relapse	5.19737	Intermediate-High	DLCL04	0.968979	1.92583
68	9.676	8.735	GC	Alive	72.6645	Relapse	9.83553	Intermediate-High	DLCL04	0.968979	1.92583
69	7.931	9.728	GC	Alive	63.125	No Relapse	63.125	Intermediate-High	DLCL04	0.704332	0.952209
70	10.08	7.806	GC	Alive	48.3882	No Relapse	48.3882	Intermediate-High	DLCL04	0.704332	0.952209
71	7.374	9.031	GC	Alive	75.5921	Relapse	7.43421	Intermediate-High	DLCL04	0.704332	0.952209
72	7.589	8.572	Unclassified	Alive	70.1645	No Relapse	70.1645	Intermediate-High	DLCL04	1.51975	1.38623
73	7.444	7.977	GC	Alive	69.9671	No Relapse	69.9671	Intermediate-High	DLCL04	0.704332	0.952209
74	8.54	8.399	GC	Alive	48.5197	No Relapse	48.5197	Intermediate-High	DLCL04	0.704332	0.952209
75	9.131	8.338	ABC	Alive	54.9342	No Relapse	54.9342	Intermediate-High	DLCL04	1.09211	1.05483
76	7.448	9.047	Unclassified	Alive	54.6053	No Relapse	54.6053	Intermediate-High	DLCL04	1.51975	1.38623
77	9.887	9.816	Unclassified	Alive	53.3882	No Relapse	53.3882	Intermediate-High	DLCL04	2.09078	2.80363
78	6.843	8.287	GC	Alive	42.5987	No Relapse	42.5987	Intermediate-High	DLCL04	0.704332	0.952209
79	6.677	9.326	GC	Alive	34.2763	Relapse	4.01316	Intermediate-High	DLCL04	0.704332	0.952209
80	8.991	7.84	ABC	Exitus	22.2039	Relapse	22.2039	Intermediate-High	DLCL04	1.09211	1.05483
81	9.167	8.862	GC	Alive	81.6447	No Relapse	81.6447	Intermediate-High	DLCL04	0.968979	1.92583
82	8.497	7.88	GC	Alive	70.8224	No Relapse	70.8224	High	DLCL04	1.83374	1.57532
83	8.664	10.61	ABC	Alive	97.2368	No Relapse	97.2368	Intermediate-High	DLCL04	1.50246	2.13338
84	9.272	7.873	ABC	Exitus	5.03289	Relapse	5.03289	High	DLCL04	2.84334	1.74509
85	8.894	8.173	ABC	Exitus	10.7895	Relapse	5.13158	Intermediate-High	DLCL04	1.09211	1.05483
86	8.441	8.92	GC	Alive	59.8684	Relapse	16.1513	Intermediate-High	DLCL04	0.968979	1.92583
87	7.231	8.159	GC	Alive	52.5	No Relapse	52.5	Intermediate-High	DLCL04	0.704332	0.952209
88	7.619	8.584	Unclassified	Alive	31.0855	No Relapse	31.0855	High	DLCL04	3.95669	2.29337
89	6.897	8.222	ABC	Alive	69.2105	No Relapse	69.2105	Intermediate-High	DLCL04	1.09211	1.05483
90	9.994	7.811	Unclassified	Alive	64.9013	No Relapse	64.9013	Intermediate-High	DLCL04	1.51975	1.38623
91	6.987	7.742	GC	Alive	67.0066	No Relapse	67.0066	Intermediate-High	DLCL04	0.704332	0.952209
92	7.385	11.13	GC	Alive	40.3068	No Relapse	40.3068	Intermediate-High	RDHS	0.704332	0.952209
93	7.837	8.595	GC	Alive	99.1233	Relapse	38.3671	High	RDHS	1.83374	1.57532
94	8.031	8.384	GC	Alive	99.5836	No Relapse	99.5836	Intermediate-High	RDHS	0.704332	0.952209
95	7.305	8.082	Unclassified	Exitus	56.2192	Relapse	56.2192	High	RHDS	3.95669	2.29337
96	10.22	10.25	GC	Alive	88.7671	No Relapse	88.7671	High	RHDS	2.52276	3.18607
97	7.819	8.023	GC	Alive	77.7863	No Relapse	77.7863	Intermediate-High	RHDS	0.704332	0.952209
98	6.982	8.854	GC	Exitus	15.1233	Relapse	3.51781	Intermediate-High	RHDS	0.704332	0.952209
99	7.755	8.699	ABC	Exitus	29.6219	Relapse	11.9671	Intermediate-High	RHDS	1.09211	1.05483
100	7.044	7.833	GC	Alive	21.7644	No Relapse	21.7644	High	RHDS	1.83374	1.57532
101	10.28	8.908	ABC	Alive	83.9671	No Relapse	83.9671	High	RHDS	3.9117	3.52943
102	8.162	8.004	GC	Alive	85.0849	No Relapse	85.0849	Intermediate-High	RHDS	0.704332	0.952209
103	8.314	9.173	ABC	Alive	76.8329	No Relapse	76.8329	Intermediate-High	RHDS	1.50246	2.13338
104	8.241	8.136	Unclassified	Alive	59.7041	No Relapse	59.7041	High	RHDS	3.95669	2.29337
105	7.101	7.689	GC	Alive	84	No Relapse	84	Intermediate-High	RHDS	0.704332	0.952209
106	5.812	8.065	Unclassified	Alive	82.1589	No Relapse	82.1589	Intermediate-High	RHDS	1.51975	1.38623
107	9.584	9.661	ABC	Exitus	9.30411	Relapse	9.00822	High	RHDS	3.9117	3.52943
108	8.07	7.436	GC	Alive	80.2849	No Relapse	80.2849	Intermediate-High	RHDS	0.704332	0.952209
109	9.477	8.82	GC	Alive	79.0027	No Relapse	79.0027	Intermediate-High	RHDS	0.968979	1.92583
110	8.443	8.683	Unclassified	Alive	77.1945	No Relapse	77.1945	High	RHDS	5.44339	4.6383
111	9.667	8.581	ABC	Exitus	7.29863	Relapse	6.6411	Intermediate-High	RHDS	1.50246	2.13338
112	8.959	8.674	GC	Alive	66.0164	No Relapse	66.0164	Intermediate-High	RHDS	0.968979	1.92583
113	6.924	7.293	GC	Alive	77.1945	No Relapse	77.1945	High	RHDS	1.83374	1.57532
114	10.96	7.724	GC	Alive	63.9123	No Relapse	63.9123	Intermediate-High	RHDS	0.704332	0.952209
115	6.46	8.093	GC	Alive	108.296	No Relapse	108.296	Intermediate-High	RHDS	0.704332	0.952209
116	8.49	8.776	GC	Alive	69.863	No Relapse	69.863	Intermediate-High	RHDS	0.968979	1.92583
117	6.219	7.413	GC	Alive	43.3644	No Relapse	43.3644	High	RHDS	1.83374	1.57532
118	7.916	8.506	GC	Alive	64.6685	No Relapse	64.6685	High	RHDS	1.83374	1.57532
119	6.948	8.347	Unclassified	Alive	1.9726	No Relapse	1.9726	High	RHDS	3.95669	2.29337
120	7.752	7.231	GC	Exitus	39.0247	Relapse	39.0247	Intermediate-High	RHDS	0.704332	0.952209
121	10.09	8.053	GC	Alive	71.0795	No Relapse	71.0795	Intermediate-High	RHDS	0.704332	0.952209
122	7.674	7.05	GC	Alive	74.2356	No Relapse	74.2356	Intermediate-High	RHDS	0.704332	0.952209
123	10.19	7.47	GC	Alive	71.5397	No Relapse	71.5397	Intermediate-High	RHDS	0.704332	0.952209
124	9.287	8.88	ABC	Alive	71.7699	No Relapse	71.7699	Intermediate-High	RHDS	1.50246	2.13338
125	6.614	8.306	Unclassified	Alive	70.6849	No Relapse	70.6849	Intermediate-High	RHDS	1.51975	1.38623
126	7.877	7.613	GC	Alive	68.2521	No Relapse	68.2521	Intermediate-High	RHDS	0.704332	0.952209
127	8.428	9.218	Unclassified	Alive	54.1479	No Relapse	54.1479	High	RHDS	5.44339	4.6383
128	6.434	8.526	GC	Alive	42.8712	No Relapse	42.8712	High	RHDS	1.83374	1.57532
129	9.013	8.503	GC	Exitus	16.011	Relapse	5.19452	High	RHDS	1.83374	1.57532
130	8.352	7.911	Unclassified	Alive	61.9068	No Relapse	61.9068	Intermediate-High	RHDS	1.51975	1.38623
131	5.039	8.704	GC	Alive	62.663	No Relapse	62.663	Intermediate-High	RHDS	0.704332	0.952209
132	9.086	9.968	GC	Exitus	14.3014	Relapse	4.17534	Intermediate-High	RHDS	0.968979	1.92583
133	6.777	7.396	GC	Alive	58.6849	No Relapse	58.6849	High	RHDS	1.83374	1.57532
134	8.512	8.067	Unclassified	Alive	32.0877	No Relapse	32.0877	Intermediate-High	RHDS	1.51975	1.38623
135	7.296	7.344	Unclassified	Alive	54.674	No Relapse	54.674	High	RHDS	3.95669	2.29337
136	8.998	8.989	ABC	Exitus	9.1726	Relapse	6.93699	Intermediate-High	RHDS	1.50246	2.13338
137	6.881	8.504	GC	Alive	54.9699	No Relapse	54.9699	High	RHDS	1.83374	1.57532
138	8.778	8.866	GC	Alive	50.3342	No Relapse	50.3342	High	RHDS	2.52276	3.18607
139	6.985	8.932	GC	Alive	103.43	No Relapse	103.43	High	RHDS	1.83374	1.57532
140	6.273	8.887	Unclassified	Alive	54.3781	No Relapse	54.3781	Intermediate-High	RHDS	1.51975	1.38623
141	6.596	9.507	GC	Alive	48.7562	No Relapse	48.7562	Intermediate-High	RHDS	0.704332	0.952209
142	5.891	8.166	GC	Alive	40.9644	No Relapse	40.9644	Intermediate-High	RHDS	0.704332	0.952209
143	6.031	7.62	GC	Alive	45.2055	Relapse	18.7397	High	RHDS	1.83374	1.57532
144	7.784	9.092	Unclassified	Alive	43.1014	No Relapse	43.1014	High	RHDS	3.95669	2.29337
145	8.853	8.572	Unclassified	Alive	40.9644	No Relapse	40.9644	Intermediate-High	RHDS	2.09078	2.80363
146	5.825	10.04	GC	Exitus	85.4137	Relapse	85.4137	High	RHDS	1.83374	1.57532
147	7.227	9.18	GC	Alive	73.2822	No Relapse	73.2822	Intermediate-High	RHDS	0.704332	0.952209
148	6.707	7.097	GC	Alive	102.773	No Relapse	102.773	Intermediate-High	RHDS	0.704332	0.952209
149	0	8.531	GC	Alive	102.214	No Relapse	102.214	High	RHDS	1.83374	1.57532
150	2.927	7.635	GC	Alive	102.871	No Relapse	102.871	High	RHDS	1.83374	1.57532
151	10.23	8.477	ABC	Exitus	21.4685	Relapse	10.126	Intermediate-High	RHDS	1.09211	1.05483
152	8.082	8.696	Unclassified	Alive	9.23836	No Relapse	9.23836	Intermediate-High	RHDS	1.51975	1.38623
153	6.424	9.557	GC	Alive	98.7616	No Relapse	98.7616	High	RHDS	1.83374	1.57532
154	6.076	8.851	Unclassified	Alive	3.55068	No Relapse	3.55068	Intermediate-High	RHDS	1.51975	1.38623
155	4.573	8.539	ABC	Alive	91.2658	No Relapse	91.2658	Intermediate-High	RHDS	1.09211	1.05483
156	6.399	9.102	GC	Exitus	70.1918	Relapse	70.1918	Intermediate-High	RHDS	0.704332	0.952209
157	8.017	7.998	GC	Alive	85.1836	No Relapse	85.1836	Intermediate-High	RHDS	0.704332	0.952209
158	7.487	8.349	ABC	Exitus	12.8548	Relapse	12.5918	Intermediate-High	RHDS	1.09211	1.05483
159	8.97	7.998	ABC	Alive	86.4329	No Relapse	86.4329	Intermediate-High	RHDS	1.09211	1.05483
160	10.06	8.38	Unclassified	Exitus	0.29589	Relapse	0.29589	High	RHDS	3.95669	2.29337
161	7.18	7.566	GC	Alive	95.9342	No Relapse	95.9342	Intermediate-High	RHDS	0.704332	0.952209
162	10.53	9.621	ABC	Exitus	21.1068	Relapse	4.50411	Intermediate-High	RHDS	1.50246	2.13338
163	5.121	8.332	GC	Alive	86.137	No Relapse	86.137	Intermediate-High	RHDS	0.704332	0.952209
164	3.806	9.665	GC	Alive	81.1397	No Relapse	81.1397	High	RHDS	1.83374	1.57532
165	8.905	8.61	Unclassified	Alive	87.6493	No Relapse	87.6493	Intermediate-High	RHDS	2.09078	2.80363
166	7.665	6.928	GC	Alive	83.9671	No Relapse	83.9671	Intermediate-High	RHDS	0.704332	0.952209
